# Supplementary material for: Identification of key genes and immune infiltration in osteoarthritis through analysis of zinc metabolism-related genes
Source: BMC Musculoskelet Disord. 2024 Mar 21;25:227. doi: 10.1186/s12891-024-07347-8 (PMC10956297; doi:10.1186/s12891-024-07347-8)
Supplement: Supplementary file 1 — Supplementary Material 1: Table 1. Zinc metabolism-related genes. [file 12891_2024_7347_MOESM1_ESM.xls]

id
AANAT
AARS1
AARS2
ABCC8
ACE
ACE2
ACER3
ACMSD
ACR
ADA
ADA2
ADAM30
ADAM33
ADAM8
ADAMDEC1
ADAMTS1
ADAMTS13
ADAMTS15
ADAMTS2
ADAMTS20
ADAMTS3
ADAMTS5
ADAMTS8
ADAMTS9
ADAT2
ADH1A
ADH1B
ADH1C
ADH4
ADH5
ADH6
ADH7
AEBP1
AFG3L2
AGBL1
AGBL2
AGBL3
AGBL4
AGBL5
AGTPBP1
AICDA
AIRE
AKAP8
ALAD
ALKBH8
ALPI
ALPP
ANAPC11
ANPEP
AOC1
AOPEP
AP3B1
AP3D1
APEX2
APIP
APOBEC1
APOBEC3A
APOBEC3B
APOBEC3C
APOBEC3D
APOBEC3F
APOBEC3G
APOBEC3H
APOBEC4
AR
ARG1
ARHGEF2
ARIH1
ARIH2
ASAH2
ASS1
ASTL
ATP13A2
ATP7A
ATP7B
ATXN7L3
BAZ1B
BBOX1
BGLAP
BHMT
BHMT2
BIRC2
BLM
BLVRA
BMI1
BMP1
BRAP
BRCA1
C11orf54
CA1
CA10
CA11
CA12
CA13
CA14
CA2
CA3
CA4
CA5A
CA5B
CA6
CA7
CA8
CA9
CAD
CALB1
CALR
CBLB
CBLC
CD4
CDA
CDADC1
CDIP1
CDO1
CHD3
CHD4
CHMP1A
CHORDC1
CHURC1
CIZ1
CLIP1
CLPX
CNBP
COL25A1-DT
COL7A1
CPA1
CPA2
CPA3
CPA4
CPA5
CPA6
CPB1
CPB2
CPD
CPE
CPM
CPN1
CPO
CPS1
CPSF4
CPXM1
CPXM2
CPZ
CREB1
CREBBP
CRIP1
CRIP2
CRYZ
CSRP1
CTCF
CTSK
CXXC1
CXXC4
CXXC5
CYLD
CZIB
D2HGDH
DBF4
DBF4B
DCTD
DDX19A
DHH
DHX58
DMD
DNAJC21
DNAJC24
DNLZ
DNMT1
DNPEP
DPEP1
DPF3
DPP3
DPYS
DRP2
DTNA
DTNB
DTX1
DTX2
DTX4
DUSP12
DYTN
EARS2
EBF1
ECE1
EEA1
EGR1
EHMT1
EHMT2
ENPEP
ENPP1
ENPP2
ENPP3
ENPP5
ENPP7
EP300
EPRS1
ERAP1
ERAP2
ERI2
ESCO1
ESR1
ESR2
ESRRA
ESRRB
ESRRG
FBXL19
FBXO11
FBXO30
FBXO40
FNTB
FOS
GALT
GATA1
GATA2
GATA3
GATA4
GATA5
GATA6
GATAD1
GATAD2B
GCH1
GCM1
GDA
GLI2
GLO1
GLRA1
GLRA2
GRIN2A
GRIN2B
GTF2B
GTF2H2
GTF2H2C
GTF2H2C_2
HAAO
HAMP
HDAC10
HDAC4
HDAC6
HERC2
HHIP
HIF1AN
HLTF
HMGA2
HNF4A
HNF4G
HRG
HVCN1
IARS1
IDE
IFIH1
IGF1R
IGHMBP2
IKZF4
IKZF5
ISCU
ITGB1BP2
KAT6A
KAT7
KCMF1
KCNK3
KDM1B
KDM2A
KDM2B
KDM4A
KDM4C
KDM5A
KDM5B
KDM5C
KDM7A
KHK
KLF4
KLF7
KMT2A
KMT2B
KNG1
KPNB1
L3MBTL1
L3MBTL2
L3MBTL3
L3MBTL4
LACTB2
LANCL1
LCK
LCN1
LEF1
LIG3
LIMS1
LIN28A
LIN28B
LITAF
LITAFD
LMCD1
LNPEP
LTA4H
LTN1
LVRN
MAP3K1
MARCHF1
MARCHF10
MARCHF11
MARCHF2
MARCHF3
MARCHF4
MARCHF5
MARCHF6
MARCHF7
MARCHF8
MARCHF9
MATR3
MBD1
MBD2
MBTD1
MDM2
MDM4
MEFV
MEP1A
MEP1B
MIB1
MIB2
MID1
MID2
MME
MMEL1
MMP1
MMP10
MMP11
MMP12
MMP13
MMP14
MMP15
MMP16
MMP17
MMP19
MMP2
MMP20
MMP21
MMP23B
MMP24
MMP25
MMP26
MMP27
MMP28
MMP3
MMP7
MMP8
MMP9
MNAT1
MORC1
MORC2
MORC3
MORC4
MPI
MSRB1
MSRB2
MSRB3
MT1A
MT1B
MT1E
MT1F
MT1G
MT1H
MT1L
MT1M
MT1X
MT2A
MT3
MT4
MTF1
MTR
MYCBP2
MYO9B
MYRIP
MYT1
MYT1L
NAALADL1
NANOS1
NANOS2
NANOS3
NAPEPLD
NBR1
NEIL1
NEIL2
NEIL3
NFX1
NFXL1
NPEPPS
NPEPPSP1
NQO2
NR1D1
NR1D2
NR1H2
NR1H3
NR1H4
NR1I2
NR1I3
NR2C1
NR2C2
NR2E1
NR2E3
NR2F1
NR2F2
NR2F6
NR3C1
NR3C2
NR4A1
NR4A2
NR4A3
NR5A1
NR5A2
NR6A1
NSD1
NSMCE2
NT5E
NUDT12
OTC
OTUD7A
OTUD7B
P2RX4
P2RX7
PAM
PAPPA
PAPPA2
PARP1
PDE2A
PDXK
PDZRN3
PEG10
PEX12
PGGT1B
PGLYRP1
PGLYRP2
PGLYRP3
PGLYRP4
PGR
PHC1
PHC2
PHC3
PHEX
PHF14
PHF2
PHF5A
PHF8
PIAS1
PIAS2
PIAS3
PIAS4
PIKFYVE
PITRM1
PLA2G15
PLSCR1
PML
PNMA3
POLA1
POLE
POLR1H
POLR2I
POLR2K
POLR2L
POLR3K
PPARA
PPARD
PPARG
PRDM2
PRICKLE1
PRICKLE2
PRICKLE3
PRICKLE4
PRIM1
PRIMPOL
PRKCA
PRKCB
PRKCG
PRKN
PRM2
PTER
PTGR2
PTGR3
PTPN1
QPCT
QPCTL
RABGEF1
RABGGTA
RABGGTB
RABIF
RAG1
RAG2
RARA
RARB
RARG
RASGRP1
RASSF1
RBAK
RBBP6
RBM20
RBM4
RBM4B
RBSN
RBX1
RC3H1
RCHY1
RGN
RIGI
RNF11
RNF112
RNF125
RNF139
RNF145
RNF146
RNF151
RNF165
RNF167
RNF2
RNF207
RNF24
RNF26
RNF4
RNF41
RNF5
RNF7
RNF8
RNPEP
RNPEPL1
RORA
RORB
RORC
RPH3A
RPS27
RPS29
RTL3
RTL4
RTN4IP1
RXRA
RXRB
RXRG
S100A12
S100A13
S100A5
S100A6
S100A7
S100A8
S100A9
S100B
SAMHD1
SAP30L
SCAPER
SEC23A
SEC23B
SEC24A
SEC24B
SEC24C
SEC24D
SEMG1
SEMG2
SETDB1
SETDB2
SETMAR
SF1
SF3A2
SF3A3
SHANK3
SHH
SHMT1
SHMT2
SIAH1
SIAH2
SIRT2
SIRT3
SIRT4
SIRT5
SIRT6
SKI
SLC1A1
SLC30A1
SLC30A10
SLC30A2
SLC30A3
SLC30A4
SLC30A5
SLC30A6
SLC30A7
SLC30A8
SLC30A9
SLC39A1
SLC39A10
SLC39A11
SLC39A12
SLC39A13
SLC39A14
SLC39A2
SLC39A3
SLC39A4
SLC39A5
SLC39A6
SLC39A7
SLC39A8
SLC39A9
SLC7A7
SLFN13
SLU7
SMAD3
SMPD1
SMPDL3A
SMPDL3B
SNCA
SNRPC
SOD1
SOD2
SORD
SP1
SP7
SPG7
SQSTM1
SREK1IP1
SRRM2
SRSF7
ST18
SUPT4H1
SUV39H1
SUV39H2
TAB2
TAB3
TADA2A
TADA2B
TAF9
TARS1
TCEA1
TCEA2
TCEA3
TES
TET1
TET2
TET3
TH
THAP1
THAP11
THAP7
THRA
THRB
TIMM10
TIMM13
TIMM8B
TIMM9
TIMP1
TIMP2
TK1
TLL1
TLL2
TMC8
TMEM163
TNFAIP3
TNFRSF11A
TNFSF10
TNKS
TNP2
TOP3A
TP53
TRAF1
TRAF2
TRAF3
TRAF4
TRAF5
TRAF6
TRAF7
TRHDE
TRIM10
TRIM11
TRIM13
TRIM14
TRIM15
TRIM16
TRIM17
TRIM2
TRIM21
TRIM22
TRIM23
TRIM24
TRIM26
TRIM27
TRIM28
TRIM29
TRIM3
TRIM31
TRIM32
TRIM33
TRIM34
TRIM35
TRIM36
TRIM37
TRIM38
TRIM39
TRIM4
TRIM40
TRIM41
TRIM42
TRIM43
TRIM43B
TRIM44
TRIM45
TRIM46
TRIM47
TRIM48
TRIM49
TRIM49B
TRIM49C
TRIM49D1
TRIM49D2
TRIM5
TRIM50
TRIM51
TRIM51G
TRIM52
TRIM54
TRIM55
TRIM56
TRIM58
TRIM59
TRIM6
TRIM60
TRIM61
TRIM62
TRIM63
TRIM64
TRIM64B
TRIM64C
TRIM65
TRIM66
TRIM67
TRIM68
TRIM7
TRIM71
TRIM72
TRIM73
TRIM74
TRIM75
TRIM77
TRIM8
TRIM9
TRIML2
TRIP4
TRIT1
TRPM2
TRPS1
TSPO
TTF2
TUT4
TUT7
U2AF2
UBA5
UBR1
UBR2
UBR3
UBR4
UBR5
UBR7
UHRF1
UPB1
UPF1
USP13
USP16
USP20
USP22
USP3
USP33
USP39
USP44
USP45
USP49
USP5
USP51
UTRN
VAT1
VAT1L
VCAM1
VDR
WBP4
WDFY1
WT1
XAF1
ZACN
ZBTB32
ZC3HC1
ZCCHC10
ZCCHC12
ZCCHC13
ZCCHC14
ZCCHC17
ZCCHC2
ZCCHC24
ZCCHC3
ZCCHC4
ZCCHC7
ZCCHC8
ZCCHC9
ZCRB1
ZCWPW1
ZCWPW2
ZDBF2
ZDHHC15
ZDHHC20
ZEB1
ZFAND1
ZFAND2A
ZFAND2B
ZFAND3
ZFAND4
ZFAND5
ZFAND6
ZFHX2
ZFHX3
ZFHX4
ZFP37
ZFPL1
ZFPM2
ZFR
ZFR2
ZFTRAF1
ZFYVE1
ZGLP1
ZGRF1
ZIM2
ZKSCAN5
ZMAT1
ZMAT2
ZMAT3
ZMAT4
ZMAT5
ZMIZ1
ZMIZ2
ZMYM1
ZMYM2
ZMYM3
ZMYM4
ZMYM5
ZMYM6
ZMYND11
ZMYND8
ZNF117
ZNF146
ZNF184
ZNF185
ZNF195
ZNF2
ZNF205
ZNF208
ZNF212
ZNF214
ZNF22
ZNF276
ZNF282
ZNF3
ZNF318
ZNF330
ZNF331
ZNF346
ZNF385A
ZNF385B
ZNF385C
ZNF385D
ZNF407
ZNF593
ZNF622
ZNF638
ZNF658
ZNF675
ZNF75D
ZNF8
ZNF830
ZNF84
ZNF90
ZNF91
ZNF92
ZNF93
ZNFX1
ZPR1
ZSWIM1
ZSWIM2
ZSWIM3
ZSWIM4
ZSWIM5
ZSWIM6
ZSWIM7
ZSWIM8
ZXDA
ZXDC
ZZEF1
ZZZ3
