# Supplementary material for: Identification of key genes and immune infiltration in osteoarthritis through analysis of zinc metabolism-related genes
Source: BMC Musculoskelet Disord. 2024 Mar 21;25:227. doi: 10.1186/s12891-024-07347-8 (PMC10956297; doi:10.1186/s12891-024-07347-8)
Supplement: Supplementary file 2 — Supplementary Material 2: Table 2. 30 upregulated ZMRGs-DEGs. [file 12891_2024_7347_MOESM2_ESM.xls]

ID	logFC	logCPM	PValue	FDR
MMP13	3.458556384	4.524565879	4.14E-12	7.42E-10
AEBP1	1.290971636	9.35172573	1.35E-08	1.13E-06
CTSK	1.03829145	8.908147577	2.39E-08	1.87E-06
MMP2	1.134450312	8.304187623	4.83E-08	3.54E-06
CRIP1	1.540080377	8.05653296	4.78E-07	2.60E-05
SLC30A1	1.321006215	7.345263034	9.98E-07	4.89E-05
NT5E	1.098867835	7.533096364	3.43E-06	0.000145862
MMP9	1.347199921	6.541430554	3.81E-06	0.000159278
BMP1	1.141156412	5.003006591	5.64E-05	0.001565246
BHMT	1.592427854	4.210073036	0.000265477	0.00551524
CA14	1.181487111	4.68241429	0.000406396	0.007845325
TRIM22	1.028132393	4.350283967	0.001757297	0.025000643
TRIM58	2.34114208	1.19651475	0.006169284	0.063326804
CA5A	1.457849996	3.999213257	0.008235617	0.077408634
S100A8	1.561783912	6.590961917	0.011141957	0.095173095
NR1H4	1.57487742	2.913655439	0.011606774	0.097286497
MMP10	2.304730431	4.562343902	0.012764675	0.103670643
MT1X	1.456268242	10.77806999	0.013480071	0.107557529
ST18	1.803186132	1.159171819	0.013788214	0.108814159
MAP3K1	1.617901854	3.010631762	0.014544199	0.112515788
SLC30A4	1.289910795	3.535076618	0.018551283	0.134090729
ADAMTS3	1.077166787	3.977524886	0.021932126	0.151045176
MEFV	1.110280356	4.130266995	0.022679815	0.154414712
MYRIP	1.534945627	1.517653839	0.022829204	0.154843701
ERAP2	1.616759662	3.340545883	0.027483719	0.174086679
CA6	1.228378849	4.176051175	0.032561119	0.195304456
NR2F1	1.269617442	1.716205417	0.032756182	0.195956042
PGR	1.262895068	1.196675582	0.03709629	0.211952453
SAMHD1	1.207644962	2.805937929	0.038393901	0.216135785
MMP1	2.418838225	5.535698285	0.046991173	0.245378793
